# Supplementary material for: Low frequency electrical waves in ensembles of proteinoid microspheres
Source: Sci Rep. 2023 Feb 3;13:1992. doi: 10.1038/s41598-023-29067-0 (PMC9898556; doi:10.1038/s41598-023-29067-0)
Supplement: Supplementary file 1 — Supplementary Information. [file 41598_2023_29067_MOESM1_ESM.csv]

-3.858
-3.889
-3.9320002
-3.9599998
-3.9769998
-3.9829998
-3.9829998
-3.978
-3.968
-3.9550002
-3.9400003
-3.924
-3.905
-3.887
-3.868
-3.849
-3.829
-3.8079998
-3.786
-3.764
-3.743
-3.722
-3.7
-3.6790001
-3.656
-3.635
-3.6130002
-3.5900002
-3.569
-3.546
-3.5240002
-3.5019999
-3.4789999
-3.457
-3.433
-3.4099998
-3.386
-3.364
-3.341
-3.3179998
-3.2949998
-3.271
-3.247
-3.2240002
-3.201
-3.175
-3.151
-3.125
-3.1000001
-3.0730002
-3.047
-3.021
-2.994
-2.968
-2.943
-2.915
-2.8899999
-2.863
-2.838
-2.813
-2.786
-2.7610002
-2.7350001
-2.711
-2.6859999
-2.663
-2.641
-2.6169999
-2.596
-2.575
-2.554
-2.535
-2.516
-2.497
-2.478
-2.46
-2.442
-2.423
-2.406
-2.387
-2.37
-2.352
-2.324
-2.294
-2.296
-2.2819998
-2.263
-2.2470002
-2.233
-2.2169998
-2.199
-2.1820002
-2.1629999
-2.145
-2.126
-2.105
-2.085
-2.064
-2.042
-2.019
-1.993
-1.968
-1.942
-1.917
-1.893
-1.867
-1.8429999
-1.821
-1.7989999
-1.7800001
-1.76
-1.74
-1.722
-1.704
-1.689
-1.674
-1.661
-1.6489999
-1.637
-1.626
-1.614
-1.6090001
-1.604
-1.5999999
-1.594
-1.5780001
-1.553
-1.541
-1.5320001
-1.5320001
-1.531
-1.53
-1.528
-1.526
-1.5239999
-1.521
-1.518
-1.515
-1.512
-1.509
-1.5059999
-1.503
-1.499
-1.495
-1.492
-1.488
-1.484
-1.48
-1.477
-1.473
-1.47
-1.466
-1.4629999
-1.46
-1.456
-1.453
-1.449
-1.446
-1.442
-1.438
-1.435
-1.4319999
-1.429
-1.427
-1.423
-1.42
-1.4169999
-1.415
-1.411
-1.408
-1.405
-1.402
-1.3989999
-1.396
-1.393
-1.39
-1.387
-1.384
-1.381
-1.378
-1.375
-1.373
-1.37
-1.3670001
-1.3640001
-1.362
-1.36
-1.3579999
-1.3549999
-1.352
-1.349
-1.346
-1.3429999
-1.3399999
-1.3360001
-1.3330001
-1.33
-1.327
-1.323
-1.32
-1.317
-1.315
-1.314
-1.312
-1.31
-1.308
-1.304
-1.301
-1.299
-1.295
-1.2919999
-1.289
-1.286
-1.282
-1.2789999
-1.276
-1.273
-1.27
-1.267
-1.2639999
-1.26
-1.257
-1.254
-1.25
-1.247
-1.2440001
-1.241
-1.238
-1.235
-1.231
-1.2290001
-1.2260001
-1.223
-1.22
-1.217
-1.2140001
-1.212
-1.209
-1.206
-1.204
-1.201
-1.199
-1.197
-1.194
-1.192
-1.1899999
-1.188
-1.185
-1.1830001
-1.181
-1.178
-1.178
-1.176
-1.175
-1.173
-1.1719999
-1.17
-1.1680001
-1.166
-1.163
-1.162
-1.161
-1.16
-1.16
-1.1589999
-1.157
-1.155
-1.154
-1.154
-1.153
-1.155
-1.157
-1.154
-1.151
-1.149
-1.147
-1.145
-1.143
-1.142
-1.1409999
-1.14
-1.139
-1.139
-1.138
-1.138
-1.138
-1.1370001
-1.1370001
-1.1370001
-1.1370001
-1.1370001
-1.136
-1.136
-1.1370001
-1.1370001
-1.1370001
-1.1370001
-1.1370001
-1.138
-1.138
-1.138
-1.138
-1.139
-1.139
-1.139
-1.14
-1.14
-1.14
-1.1409999
-1.1409999
-1.142
-1.142
-1.143
-1.143
-1.1439999
-1.1439999
-1.146
-1.148
-1.149
-1.149
-1.15
-1.148
-1.148
-1.148
-1.149
-1.149
-1.15
-1.15
-1.151
-1.1520001
-1.1520001
-1.153
-1.153
-1.154
-1.155
-1.155
-1.1559999
-1.1559999
-1.157
-1.158
-1.16
-1.161
-1.162
-1.163
-1.164
-1.164
-1.1650001
-1.166
-1.166
-1.167
-1.167
-1.1680001
-1.1680001
-1.169
-1.169
-1.169
-1.17
-1.17
-1.17
-1.171
-1.171
-1.171
-1.171
-1.171
-1.171
-1.171
-1.171
-1.171
-1.171
-1.171
-1.171
-1.17
-1.17
-1.17
-1.169
-1.1680001
-1.167
-1.1650001
-1.164
-1.164
-1.164
-1.164
-1.164
-1.1650001
-1.164
-1.166
-1.164
-1.164
-1.163
-1.163
-1.163
-1.163
-1.162
-1.162
-1.162
-1.161
-1.161
-1.161
-1.161
-1.161
-1.161
-1.16
-1.16
-1.16
-1.16
-1.1589999
-1.16
-1.16
-1.1589999
-1.1589999
-1.1589999
-1.1589999
-1.1589999
-1.1589999
-1.16
-1.16
-1.1589999
-1.1589999
-1.1589999
-1.158
-1.158
-1.158
-1.1589999
-1.16
-1.16
-1.161
-1.161
-1.162
-1.162
-1.162
-1.162
-1.162
-1.163
-1.163
-1.164
-1.164
-1.1650001
-1.166
-1.166
-1.167
-1.1680001
-1.1680001
-1.17
-1.171
-1.1719999
-1.174
-1.175
-1.174
-1.174
-1.173
-1.174
-1.175
-1.175
-1.175
-1.176
-1.175
-1.175
-1.176
-1.176
-1.175
-1.175
-1.175
-1.175
-1.175
-1.176
-1.176
-1.178
-1.179
-1.181
-1.1800001
-1.1800001
-1.179
-1.179
-1.179
-1.1800001
-1.1800001
-1.181
-1.1800001
-1.181
-1.181
-1.181
-1.181
-1.181
-1.181
-1.181
-1.181
-1.182
-1.181
-1.1800001
-1.1800001
-1.181
-1.1830001
-1.182
-1.182
-1.182
-1.182
-1.1830001
-1.1830001
-1.1830001
-1.182
-1.181
-1.181
-1.1800001
-1.1800001
-1.179
-1.179
-1.179
-1.178
-1.178
-1.178
-1.177
-1.176
-1.175
-1.174
-1.174
-1.173
-1.1719999
-1.171
-1.17
-1.169
-1.1680001
-1.167
-1.166
-1.1650001
-1.163
-1.162
-1.161
-1.16
-1.1589999
-1.158
-1.1559999
-1.155
-1.154
-1.1520001
-1.151
-1.15
-1.148
-1.147
-1.142
-1.139
-1.138
-1.1370001
-1.136
-1.1340001
-1.133
-1.132
-1.131
-1.129
-1.125
-1.124
-1.121
-1.1190001
-1.1190001
-1.117
-1.115
-1.113
-1.112
-1.1099999
-1.107
-1.107
-1.1060001
-1.104
-1.102
-1.1
-1.0979999
-1.096
-1.094
-1.092
-1.09
-1.088
-1.086
-1.084
-1.082
-1.079
-1.077
-1.075
-1.0730001
-1.07
-1.068
-1.0649999
-1.063
-1.0600001
-1.0600001
-1.058
-1.056
-1.053
-1.05
-1.048
-1.0450001
-1.042
-1.038
-1.0339999
-1.031
-1.0270001
-1.024
-1.022
-1.0189999
-1.017
-1.014
-1.01
-1.007
-1.004
-1.001
-0.99700004
-0.994
-0.991
-0.988
-0.9850001
-0.98200005
-0.981
-0.98
-0.97599995
-0.972
-0.968
-0.96500003
-0.962
-0.958
-0.955
-0.95100003
-0.94699997
-0.944
-0.94
-0.937
-0.933
-0.92899996
-0.926
-0.923
-0.919
-0.916
-0.912
-0.908
-0.90500003
-0.90099996
-0.897
-0.894
-0.89000005
-0.887
-0.88299996
-0.879
-0.876
-0.875
-0.873
-0.86899996
-0.865
-0.861
-0.857
-0.852
-0.848
-0.843
-0.839
-0.83500004
-0.83
-0.825
-0.82100004
-0.817
-0.813
-0.80799997
-0.804
-0.79999995
-0.795
-0.791
-0.788
-0.78499997
-0.782
-0.778
-0.77500004
-0.77099997
-0.767
-0.763
-0.759
-0.755
-0.751
-0.747
-0.742
-0.738
-0.734
-0.72900003
-0.72499996
-0.721
-0.717
-0.712
-0.708
-0.704
-0.699
-0.695
-0.69100004
-0.686
-0.68200004
-0.677
-0.673
-0.66899997
-0.665
-0.66
-0.655
-0.651
-0.64599997
-0.642
-0.638
-0.633
-0.628
-0.62399995
-0.619
-0.615
-0.61
-0.606
-0.60099995
-0.596
-0.591
-0.58599997
-0.582
-0.577
-0.573
-0.568
-0.56299996
-0.558
-0.55300003
-0.548
-0.543
-0.53800005
-0.534
-0.529
-0.524
-0.52
-0.516
-0.512
-0.507
-0.50299996
-0.498
-0.494
-0.49
-0.48499998
-0.48
-0.47599998
-0.47100002
-0.466
-0.46199998
-0.457
-0.45200002
-0.447
-0.443
-0.438
-0.434
-0.42900002
-0.424
-0.42
-0.415
-0.41
-0.40600002
-0.401
-0.39699998
-0.392
-0.387
-0.38300002
-0.378
-0.373
-0.369
-0.364
-0.36
-0.354
-0.35
-0.345
-0.34
-0.336
-0.331
-0.327
-0.322
-0.317
-0.31199998
-0.308
-0.303
-0.298
-0.29299998
-0.28800002
-0.284
-0.279
-0.275
-0.26999998
-0.26500002
-0.26
-0.256
-0.251
-0.247
-0.242
-0.237
-0.233
-0.228
-0.22299999
-0.218
-0.214
-0.209
-0.204
-0.199
-0.19500001
-0.19000001
-0.186
-0.181
-0.177
-0.172
-0.16700001
-0.163
-0.15799999
-0.154
-0.149
-0.14400001
-0.139
-0.13499999
-0.13
-0.125
-0.121
-0.116000004
-0.112
-0.108
-0.103
-0.098
-0.094000004
-0.09
-0.086
-0.081
-0.077
-0.07300001
-0.068
-0.064
-0.06
-0.055
-0.051
-0.047000002
-0.042
-0.038
-0.034
-0.03
-0.026
-0.022
-0.018000001
-0.014
-0.01
-0.006
-0.008
0.003
0.007
0.013
0.017
0.02
0.024999999
0.028
0.032
0.035
0.038999997
0.042
0.046
0.049999997
0.054
0.058000002
0.062
0.066
0.07
0.074
0.077999994
0.082
0.086
0.09
0.094000004
0.098
0.102
0.106
0.11
0.114
0.118
0.121999994
0.126
0.13
0.134
0.138
0.142
0.14600001
0.15
0.154
0.15799999
0.161
0.165
0.169
0.172
0.176
0.18
0.184
0.18800001
0.192
0.196
0.19999999
0.204
0.208
0.21100001
0.21499999
0.219
0.22299999
0.22600001
0.23
0.233
0.237
0.241
0.24399999
0.248
0.251
0.255
0.259
0.262
0.26500002
0.26900002
0.272
0.276
0.279
0.282
0.28599998
0.29
0.294
0.297
0.3
0.304
0.307
0.31
0.313
0.317
0.32
0.32299998
0.326
0.33
0.333
0.337
0.34
0.343
0.346
0.349
0.352
0.356
0.359
0.363
0.366
0.369
0.371
0.37399998
0.377
0.38000003
0.384
0.387
0.39000002
0.393
0.396
0.39900002
0.402
0.40300003
0.405
0.408
0.41099998
0.414
0.418
0.42200002
0.425
0.428
0.431
0.434
0.437
0.44
0.443
0.44500002
0.447
0.45
0.45200002
0.454
0.456
0.459
0.46199998
0.46400002
0.467
0.47
0.473
0.477
0.479
0.482
0.48499998
0.48700002
0.49
0.49300003
0.49499997
0.498
0.501
0.50299996
0.505
0.508
0.51
0.512
0.514
0.516
0.518
0.521
0.523
0.52599996
0.528
0.53000003
0.532
0.534
0.537
0.539
0.541
0.543
0.545
0.547
0.54899997
0.551
0.554
0.556
0.558
0.56
0.562
0.564
0.56700003
0.569
0.571
0.574
0.57600003
0.579
0.581
0.583
0.585
0.587
0.589
0.591
0.594
0.59499997
0.598
0.59900004
0.60099995
0.603
0.605
0.60700005
0.60899997
0.61
0.612
0.614
0.616
0.618
0.619
0.621
0.62200004
0.62399995
0.626
0.627
0.629
0.63
0.63199997
0.633
0.635
0.637
0.638
0.639
0.641
0.642
0.643
0.64500004
0.64599997
0.64699996
0.648
0.65
0.651
0.653
0.654
0.655
0.656
0.657
0.658
0.65900004
0.66
0.662
0.663
0.664
0.665
0.665
0.666
0.667
0.66800004
0.66899997
0.66999996
0.671
0.672
0.672
0.673
0.674
0.675
0.675
0.676
0.677
0.678
0.67899996
0.67899996
0.68
0.68
0.681
0.68200004
0.68200004
0.683
0.683
0.684
0.684
0.685
0.685
0.685
0.686
0.686
0.686
0.687
0.687
0.687
0.688
0.688
0.688
0.688
0.689
0.689
0.689
0.689
0.689
0.69
0.69
0.69
0.69
0.69
0.69
0.69
0.69
0.69
0.69
0.69
0.69
0.69
0.69
0.69
0.69
0.69
0.69
0.689
0.689
0.689
0.689
0.688
0.688
0.688
0.688
0.687
0.687
0.687
0.686
0.686
0.686
0.685
0.685
0.684
0.684
0.684
0.683
0.683
0.68200004
0.68200004
0.681
0.681
0.68
0.67899996
0.67899996
0.678
0.678
0.677
0.677
0.676
0.675
0.675
0.674
0.673
0.672
0.672
0.671
0.66999996
0.66999996
0.66899997
0.66800004
0.667
0.666
0.665
0.664
0.664
0.663
0.662
0.661
0.66
0.65900004
0.658
0.657
0.656
0.655
0.654
0.653
0.652
0.651
0.65
0.649
0.64699996
0.64599997
0.64500004
0.644
0.643
0.642
0.641
0.639
0.638
0.637
0.63600004
0.634
0.633
0.63199997
0.631
0.629
0.628
0.627
0.625
0.62399995
0.623
0.621
0.62
0.619
0.617
0.616
0.614
0.61300004
0.612
0.61
0.60899997
0.60700005
0.606
0.604
0.603
0.60099995
0.6
0.598
0.597
0.59499997
0.594
0.592
0.591
0.589
0.587
0.58599997
0.58400005
0.583
0.581
0.579
0.57799995
0.57600003
0.574
0.573
0.571
0.569
0.56700003
0.565
0.564
0.562
0.56
0.559
0.557
0.55499995
0.554
0.552
0.55
0.548
0.546
0.544
0.543
0.541
0.539
0.537
0.536
0.534
0.532
0.53000003
0.528
0.52599996
0.524
0.522
0.52
0.519
0.51699996
0.51500005
0.513
0.511
0.509
0.507
0.505
0.50299996
0.501
0.499
0.497
0.49499997
0.494
0.492
0.49
0.48700002
0.48499998
0.483
0.481
0.479
0.477
0.475
0.473
0.47100002
0.46899998
0.46800002
0.465
0.46400002
0.46199998
0.46
0.458
0.456
0.454
0.45200002
0.45
0.448
0.44599998
0.444
0.442
0.44
0.438
0.436
0.434
0.432
0.42999998
0.428
0.426
0.424
0.42200002
0.42
0.418
0.416
0.413
0.41099998
0.408
0.40600002
0.40399998
0.402
0.39999998
0.39699998
0.395
0.393
0.391
0.389
0.386
0.384
0.382
0.38000003
0.378
0.37600002
0.37399998
0.372
0.37
0.368
0.365
0.363
0.361
0.359
0.35700002
0.355
0.35300002
0.35099998
0.349
0.347
0.345
0.343
0.34100002
0.339
0.337
0.33499998
0.333
0.33
0.328
0.326
0.324
0.322
0.319
0.317
0.315
0.313
0.31100002
0.309
0.307
0.305
0.303
0.3
0.298
0.296
0.294
0.29200003
0.28899997
0.287
0.285
0.283
0.281
0.279
0.277
0.275
0.273
0.271
0.26900002
0.266
0.264
0.262
0.26
0.257
0.255
0.253
0.251
0.249
0.247
0.245
0.242
0.24
0.23799999
0.236
0.23400001
0.23200001
0.23
0.227
0.225
0.22299999
0.221
0.219
0.217
0.21499999
0.213
0.21100001
0.209
0.207
0.205
0.20300001
0.201
0.199
0.196
0.19399999
0.193
0.19000001
0.18800001
0.186
0.184
0.182
0.18
0.178
0.176
0.174
0.172
0.17
0.168
0.166
0.164
0.162
0.16
0.15799999
0.15599999
0.154
0.152
0.15
0.148
0.147
0.145
0.14299999
0.141
0.139
0.138
0.136
0.134
0.132
0.13
0.128
0.126
0.125
0.123
0.121
0.118999995
0.118
0.116000004
0.114
0.112
0.11
0.109
0.107
0.105
0.103
0.102
0.099999994
0.098
0.096
0.095000006
0.093
0.091
0.09
0.088
0.086
0.084
0.083
0.081
0.08
0.077999994
0.076
0.075
0.07300001
0.071
0.07
0.068
0.067
0.065
0.064
0.062
0.060999997
0.059
0.058000002
0.056
0.054
0.053
0.052
0.049999997
0.048
0.047000002
0.046
0.044
0.042
0.041
0.04
0.038
0.037
0.035
0.034
0.033
0.031
0.03
0.028
0.027
0.026
0.024
0.023
0.021
0.02
0.019
0.018000001
0.016
0.015
0.014
0.013
0.011
0.01
0.009000001
0.008
0.007
0.005
0.004
0.003
0.002
0.001
-0.002
-0.003
-0.004
-0.005
-0.006
-0.007
-0.008
-0.01
-0.011
-0.012
-0.013
-0.014
-0.015
-0.016
-0.016
-0.017
-0.018000001
-0.019
-0.02
-0.021
-0.021
-0.022
-0.023
-0.024
-0.024999999
-0.024999999
-0.026
-0.026
-0.024999999
-0.026
-0.027
-0.029000001
-0.03
-0.031
-0.033
-0.034
-0.035
-0.036000002
-0.036000002
-0.037
-0.037
-0.038
-0.038
-0.04
-0.04
-0.041
-0.042
-0.043
-0.044
-0.044
-0.045
-0.046
-0.047000002
-0.047000002
-0.048
-0.048
-0.048
-0.049
-0.049
-0.049
-0.049999997
-0.051
-0.052
-0.052
-0.053
-0.053
-0.054
-0.055
-0.055
-0.055
-0.055
-0.056
-0.057
-0.058000002
-0.058000002
-0.059
-0.059
-0.06
-0.06
-0.06
-0.060999997
-0.060999997
-0.062
-0.062
-0.062
-0.063
-0.063
-0.064
-0.064
-0.064
-0.065
-0.065
-0.065
-0.065
-0.066
-0.066
-0.066
-0.067
-0.067
-0.067
-0.067
-0.068
-0.068
-0.068
-0.068
-0.068
-0.068
-0.069
-0.069
-0.069
-0.069
-0.069
-0.069
-0.069
-0.069
-0.07
-0.07
-0.07
-0.07
-0.07
-0.07
-0.07
-0.07
-0.07
-0.07
-0.07
-0.07
-0.07
-0.07
-0.07
-0.07
-0.07
-0.07
-0.07
-0.07
-0.07
-0.07
-0.07
-0.07
-0.07
-0.07
-0.07
-0.07
-0.07
-0.07
-0.07
-0.07
-0.069
-0.069
-0.069
-0.069
-0.069
-0.069
-0.069
-0.068
-0.068
-0.068
-0.068
-0.068
-0.068
-0.068
-0.067
-0.067
-0.067
-0.067
-0.067
-0.067
-0.066
-0.066
-0.066
-0.066
-0.065
-0.065
-0.065
-0.065
-0.064
-0.064
-0.064
-0.064
-0.063
-0.063
-0.063
-0.063
-0.063
-0.062
-0.062
-0.062
-0.062
-0.060999997
-0.060999997
-0.060999997
-0.06
-0.06
-0.06
-0.06
-0.059
-0.059
-0.059
-0.059
-0.058000002
-0.058000002
-0.057
-0.057
-0.057
-0.057
-0.056
-0.056
-0.055
-0.055
-0.055
-0.055
-0.054
-0.054
-0.054
-0.053
-0.053
-0.053
-0.052
-0.052
-0.052
-0.052
-0.052
-0.051
-0.051
-0.051
-0.051
-0.049999997
-0.049999997
-0.049999997
-0.049999997
-0.049
-0.049
-0.048
-0.048
-0.048
-0.047000002
-0.047000002
-0.047000002
-0.046
-0.046
-0.046
-0.045
-0.045
-0.045
-0.044
-0.044
-0.044
-0.043
-0.043
-0.043
-0.043
-0.042
-0.042
-0.041
-0.041
-0.041
-0.04
-0.04
-0.04
-0.038999997
-0.038999997
-0.038
-0.038
-0.038
-0.037
-0.037
-0.037
-0.036000002
-0.036000002
-0.036000002
-0.035
-0.035
-0.035
-0.034
-0.034
-0.033
-0.033
-0.033
-0.032
-0.032
-0.032
-0.032
-0.031
-0.031
-0.03
-0.03
-0.029000001
-0.029000001
-0.029000001
-0.028
-0.028
-0.028
-0.027
-0.027
-0.027
-0.026
-0.026
-0.024999999
-0.024999999
-0.024999999
-0.024
-0.024
-0.024
-0.023
-0.023
-0.023
-0.022
-0.022
-0.021
-0.021
-0.021
-0.02
-0.02
-0.019
-0.019
-0.019
-0.018000001
-0.018000001
-0.018000001
-0.017
-0.017
-0.017
-0.016
-0.016
-0.015
-0.015
-0.015
-0.015
-0.014
-0.014
-0.013
-0.013
-0.013
-0.012
-0.012
-0.012
-0.011
-0.011
-0.01
-0.01
-0.01
-0.01
-0.009000001
-0.009000001
-0.008
-0.008
-0.008
-0.007
-0.007
-0.007
-0.006
-0.006
-0.005
-0.005
-0.005
-0.004
-0.004
-0.004
-0.003
-0.003
-0.003
-0.003
-0.002
-0.002
-0.001
-0.001
0.001
0.002
0.002
0.002
0.003
0.003
0.003
0.003
0.003
0.004
0.004
0.004
0.005
0.005
0.005
0.006
0.006
0.006
0.006
0.007
0.007
0.007
0.007
0.007
0.008
0.008
0.008
0.008
0.009000001
0.009000001
0.009000001
0.009000001
0.009000001
0.01
0.01
0.01
0.011
0.011
0.011
0.011
0.011
0.012
0.012
0.012
0.012
0.012
0.012
0.013
0.013
0.013
0.013
0.014
0.014
0.014
0.014
0.014
0.014
0.015
0.015
0.015
0.015
0.016
0.016
0.016
0.016
0.016
0.016
0.017
0.017
0.017
0.017
0.017
0.017
0.018000001
0.018000001
[truncated: 15,291 more rows]
